# Supplementary material for: The extracellular gate shapes the energy profile of an ABC exporter
Source: Nat Commun. 2019 May 21;10:2260. doi: 10.1038/s41467-019-09892-6 (PMC6529423; doi:10.1038/s41467-019-09892-6)
Supplement: Supplementary file 4 — Source Data [file 41467_2019_9892_MOESM4_ESM.xlsx]

## Sheet: Fig.2b
Values (italic) are absorptions at 650 nm
experimental conditions: 30 min at 25°C, 500 µM ATP, 8 nM TM287/288
ATPase inhibition by Sb_TM#35
nmol Pi in 90 µl	Pi standard		TM287/288			TM287/288(EtoQ)			Sb_TM#35 (nM)
0	0.136	0.131	0.294	0.288	0.286	0.154	0.153	0.157	0
0.25	0.212	0.216	0.266	0.257	0.255	0.15	0.149	0.153	20
0.5	0.301	0.292	0.248	0.241	0.24	0.15	0.149	0.153	40
0.75	0.368	0.359	0.229	0.225	0.224	0.15	0.15	0.152	80
1	0.439	0.416	0.214	0.209	0.205	0.149	0.15	0.153	160
1.5	0.542	0.524	0.197	0.192	0.191	0.15	0.149	0.152	320
2	0.647	0.634	0.188	0.183	0.182	0.15	0.15	0.155	640
2.5	0.75	0.725	0.188	0.181	0.18	0.155	0.155	0.156	1280
ATPase inhibition by Nb_TM#1
nmol Pi in 90 µl	Pi standard		TM287/288			TM287/288(EtoQ)			Nb_TM#1 (nM)
0	0.176	0.171	0.347	0.332	0.331	0.2	0.199	0.205	0
0.25	0.279	0.273	0.337	0.321	0.319	0.196	0.195	0.196	20
0.5	0.366	0.356	0.331	0.319	0.32	0.195	0.195	0.197	40
0.75	0.44	0.431	0.325	0.316	0.314	0.196	0.195	0.198	80
1	0.508	0.498	0.318	0.309	0.308	0.195	0.197	0.199	160
1.5	0.631	0.622	0.306	0.301	0.3	0.198	0.198	0.201	320
2	0.738	0.73	0.297	0.289	0.287	0.199	0.2	0.203	640
2.5	0.831	0.823	0.289	0.28	0.279	0.206	0.206	0.208	1280
ATPase inhibition by Nb_TM#2
nmol Pi in 90 µl	Pi standard		TM287/288			TM287/288(EtoQ)			Nb_TM#2 (nM)
0	0.175	0.169	0.331	0.321	0.319	0.196	0.194	0.195	0
0.25	0.268	0.264	0.291	0.284	0.283	0.192	0.191	0.192	20
0.5	0.351	0.339	0.287	0.285	0.28	0.191	0.191	0.193	40
0.75	0.423	0.414	0.288	0.283	0.281	0.192	0.192	0.193	80
1	0.491	0.483	0.291	0.283	0.28	0.191	0.193	0.194	160
1.5	0.607	0.602	0.289	0.283	0.281	0.193	0.192	0.193	320
2	0.715	0.709	0.295	0.285	0.284	0.195	0.194	0.196	640
2.5	0.798	0.796	0.311	0.299	0.298	0.205	0.206	0.205	1280
ATPase inhibition by control (non-randomized sybody)
nmol Pi in 90 µl	Pi standard		TM287/288			TM287/288(EtoQ)			control (nM)
0	0.168	0.159	0.343	0.332	0.326	0.194	0.193	0.196	0
0.25	0.274	0.265	0.336	0.325	0.321	0.19	0.19	0.193	20
0.5	0.365	0.347	0.335	0.326	0.323	0.189	0.188	0.192	40
0.75	0.432	0.418	0.26	0.325	0.323	0.189	0.19	0.193	80
1	0.503	0.491	0.339	0.329	0.327	0.189	0.191	0.193	160
1.5	0.62	0.606	0.334	0.325	0.323	0.19	0.19	0.192	320
2	0.734	0.723	0.34	0.332	0.328	0.189	0.192	0.194	640
2.5	0.826	0.801	0.345	0.337	0.335	0.195	0.195	0.197	1280

## Sheet: Fig.4c
Values (italic) are absorptions at 650 nm
experimental conditions: 15 min at 25°C, 500 µM ATP
nmol Pi in 90 µl	Pi standard		TM287/288			TM287/288(D41ATM287)			TM287/288(D65ATM288)			TM287/288(2xDtoA)			TM287/288(EtoQ)			TM287/288 concentration (nM)
0	0.144	0.134	0.363	0.347	0.344										0.16	0.158	0.16	32
0.25	0.223	0.218				0.284	0.275	0.274	0.305	0.293	0.294				0.163	0.162	0.165	64
0.5	0.3	0.29										0.279	0.274	0.269	0.173	0.174	0.176	128
0.75	0.366	0.356
1	0.433	0.415
1.5	0.546	0.531
2	0.649	0.641
2.5	0.726	0.738

## Sheet: Fig.4d
Values (italic) are absorptions at 650 nm
experimental conditions: 15 min at 30°C, 1 mM ATP, 4 nM EfrEF, 23 nM EfrEF(single DtoA), 15 nM ErfEF(2xDtoA)
EfrEF
nmol Pi in 90 µl	Pi standard		EfrEF			background (buffer)			Ethidium
0	0.165	0.162	0.531	0.519	0.512	0.484	0.464	0.466	0
0.25	0.271	0.261	0.607	0.57	0.568	0.507	0.494	0.488	0.5
0.5	0.359	0.349	0.591	0.589	0.583	0.466	0.462	0.46	5
0.75	0.435	0.424	0.518	0.515	0.522	0.449	0.451	0.444	50
1	0.509	0.499	0.496	0.499	0.497	0.441	0.45	0.443	100
1.5	0.643	0.631
2	0.748	0.738
2.5	0.818	0.826
EfrEF(D41AEfrE)
nmol Pi in 90 µl	Pi standard		EfrEF(D41AEfrE)			background (buffer)			Ethidium
0	0.144	0.139	0.499	0.489	0.486	0.427	0.41	0.413	0
0.25	0.233	0.22	0.561	0.55	0.546	0.448	0.433	0.43	0.5
0.5	0.315	0.3	0.679	0.677	0.673	0.414	0.411	0.403	5
0.75	0.388	0.371	0.679	0.669	0.682	0.391	0.389	0.394	50
1	0.46	0.441	0.673	0.659	0.669	0.383	0.384	0.388	100
1.5	0.592	0.572
2	0.705	0.676
2.5	0.805	0.787
EfrEF(D50AEfrF)
nmol Pi in 90 µl	Pi standard		EfrEF(D50AEfrF)			background (buffer)			Ethidium
0	0.158	0.155	0.558	0.55	0.543	0.474	0.455	0.455	0
0.25	0.262	0.253	0.642	0.631	0.621	0.489	0.477	0.471	0.5
0.5	0.349	0.34	0.702	0.703	0.698	0.451	0.447	0.444	5
0.75	0.425	0.416	0.688	0.683	0.69	0.431	0.429	0.434	50
1	0.498	0.488	0.671	0.664	0.67	0.42	0.428	0.433	100
1.5	0.628	0.614
2	0.732	0.726
2.5	0.826	0.823
EfrEF(2xDtoA)
nmol Pi in 90 µl	Pi standard		EfrEF(2xDtoA)			background (buffer)			Ethidium
0	0.13	0.125	0.417	0.41	0.406	0.383	0.37	0.367	0
0.25	0.206	0.197	0.408	0.4	0.4	0.387	0.378	0.372	0.5
0.5	0.283	0.271	0.404	0.405	0.406	0.366	0.364	0.371	5
0.75	0.353	0.34	0.391	0.391	0.398	0.357	0.355	0.359	50
1	0.422	0.409	0.389	0.39	0.394	0.356	0.358	0.361	100
1.5	0.55	0.534
2	0.66	0.634
2.5	0.759	0.742

## Sheet: Fig.4g
Values (italic) are absorptions at 650 nm
experimental conditions: 60 min at 25°C, 500 µM ATP, 8 nM TM287/288
ATPase inhibition by Sb_TM#35
nmol Pi in 90 µl	Pi standard		TM287/288(2xDtoA)			TM287/288(EtoQ)			Sb_TM#35 (nM)
0	0.175	0.165	0.242	0.231	0.228	0.194	0.195	0.199	0
0.25	0.28	0.267	0.22	0.212	0.211	0.189	0.189	0.192	20
0.5	0.362	0.346	0.213	0.206	0.205	0.187	0.191	0.192	40
0.75	0.437	0.419	0.21	0.202	0.201	0.186	0.188	0.191	80
1	0.516	0.491	0.208	0.202	0.201	0.188	0.188	0.192	160
1.5	0.63	0.616	0.206	0.201	0.199	0.192	0.187	0.193	320
2	0.753	0.729	0.206	0.199	0.2	0.191	0.189	0.195	640
2.5	0.855	0.814	0.218	0.209	0.205	0.199	0.197	0.201	1280
ATPase inhibition by Nb_TM#1
nmol Pi in 90 µl	Pi standard		TM287/288(2xDtoA)			TM287/288(EtoQ)			Nb_TM#1 (nM)
0	0.17	0.164	0.244	0.232	0.23	0.195	0.196	0.198	0
0.25	0.286	0.274	0.225	0.217	0.216	0.192	0.191	0.194	20
0.5	0.369	0.358	0.22	0.211	0.212	0.19	0.19	0.193	40
0.75	0.451	0.431	0.219	0.211	0.211	0.19	0.19	0.194	80
1	0.513	0.502	0.217	0.211	0.21	0.192	0.191	0.194	160
1.5	0.647	0.63	0.217	0.211	0.209	0.193	0.191	0.195	320
2	0.755	0.746	0.217	0.21	0.21	0.195	0.193	0.199	640
2.5	0.874	0.847	0.228	0.22	0.216	0.204	0.203	0.206	1280
ATPase inhibition by Nb_TM#2
nmol Pi in 90 µl	Pi standard		TM287/288(2xDtoA)			TM287/288(EtoQ)			Nb_TM#2 (nM)
0	0.205	0.193	0.278	0.267	0.264	0.227	0.226	0.23	0
0.25	0.329	0.316	0.264	0.257	0.254	0.222	0.22	0.223	20
0.5	0.417	0.402	0.262	0.254	0.253	0.22	0.221	0.224	40
0.75	0.509	0.48	0.263	0.253	0.253	0.219	0.221	0.223	80
1	0.568	0.544	0.264	0.256	0.254	0.224	0.22	0.224	160
1.5	0.699	0.669	0.264	0.256	0.255	0.222	0.222	0.227	320
2	0.79	0.78	0.268	0.26	0.26	0.227	0.226	0.232	640
2.5	0.911	0.89	0.29	0.279	0.274	0.241	0.239	0.241	1280
ATPase inhibition by control (non-randomized sybody)
nmol Pi in 90 µl	Pi standard		TM287/288(2xDtoA)			TM287/288(EtoQ)			control (nM)
0	0.185	0.181	0.251	0.243	0.242	0.215	0.216	0.217	0
0.25	0.306	0.295	0.246	0.238	0.238	0.211	0.211	0.213	20
0.5	0.391	0.38	0.243	0.236	0.237	0.211	0.212	0.214	40
0.75	0.473	0.453	0.244	0.236	0.237	0.211	0.211	0.214	80
1	0.546	0.519	0.246	0.239	0.239	0.212	0.21	0.214	160
1.5	0.673	0.643	0.244	0.238	0.238	0.211	0.21	0.215	320
2	0.78	0.76	0.245	0.237	0.238	0.213	0.211	0.215	640
2.5	0.889	0.857	0.253	0.245	0.242	0.218	0.216	0.218	1280

## Sheet: Fig.S2a
Values (italic) are absorptions at 650 nm
experimental conditions: 30 min at 37°C, 500 µM ATP, 40 nM TM287/288
nmol Pi in 90 µl	Pi standard		TM287/288		TM287/288(2xDtoA)		background (buffer)		Hoechst 33342 (µM)
0	0.131	0.131	0.269	0.269	0.251	0.248	0.18	0.186	0
0.25	0.223	0.217	0.274	0.274	0.251	0.252	0.177	0.181	2.5
0.5	0.296	0.291	0.277	0.274	0.266	0.25	0.177	0.177	5
0.75	0.372	0.358	0.315	0.311	0.282	0.273	0.175	0.177	10
1	0.434	0.418	0.456	0.466	0.351	0.346	0.176	0.179	20
1.5	0.564	0.552	0.794	0.797	0.381	0.379	0.191	0.195	40
2	0.659	0.655	0.789	0.792	0.376	0.379	0.208	0.21	80
2.5	0.744	0.708

## Sheet: Fig.S2b
Values (italic) are absorptions at 650 nm
experimental conditions: 30 min at 37°C, 500 µM ATP, 50 µM Hoechst 33342, 8 nM TM287/288, 40 nM TM287/288(2xDtoA)
nmol Pi in 90 µl	Pi standard		TM287/288			TM287/288(2xDtoA)			empty nanodiscs			10 µM binder
0	0.155	0.151	0.42	0.408	0.402				0.193	0.192	0.198	no binder
0.25	0.253	0.243	0.379	0.359	0.36				0.244	0.238	0.236	Sb_TM#35
0.5	0.336	0.325	0.324	0.313	0.301				0.228	0.21	0.204	Nb_TM#1
0.75	0.416	0.394	0.413	0.387	0.37				0.237	0.228	0.224	Nb_TM#2
1	0.487	0.469	0.412	0.407	0.398				0.188	0.189	0.193	non-randomized sybody
1.5	0.616	0.596				0.372	0.374	0.367	0.191	0.189	0.192	no binder
2	0.725	0.707				0.349	0.354	0.352	0.235	0.231	0.245	Sb_TM#35
2.5	0.83	0.821				0.279	0.301	0.289	0.199	0.203	0.203	Nb_TM#1
						0.396	0.381	0.384	0.24	0.238	0.246	Nb_TM#2
						0.369	0.374	0.367	0.189	0.188	0.192	non-randomized sybody
